# Supplementary material for: The Role of Negative Perfectionism and the Relationship between Critical Thinking and the Halo Effect: Insights from Corporate Managers in Human Resources
Source: Behav Sci (Basel). 2023 Jun 26;13(7):533. doi: 10.3390/bs13070533 (PMC10376162; doi:10.3390/bs13070533)
Supplement: Supplementary file 1 [file behavsci-13-00533-s001.zip]

Archive with 1 entries (1 files):
- behavsci-2450566-supplementary.pdf
